# Supplementary material for: Establishment and Molecular Characterization of an In Vitro Model for PARPi-Resistant Ovarian Cancer
Source: Cancers (Basel). 2023 Jul 25;15(15):3774. doi: 10.3390/cancers15153774 (PMC10417418; doi:10.3390/cancers15153774)
Supplement: Supplementary file 1 [file cancers-15-03774-s001.zip]

Archive with 1 entries (1 files):
- cancers-2482447-supplementary.pdf
